# Supplementary material for: Extended-Spectrum β-Lactam Resistant Klebsiella pneumoniae and Escherichia coli in Wild European Hedgehogs (Erinaceus europeus) Living in Populated Areas
Source: Animals (Basel). 2021 Sep 28;11(10):2837. doi: 10.3390/ani11102837 (PMC8532684; doi:10.3390/ani11102837)
Supplement: Supplementary file 1 [file animals-11-02837-s001.zip]

Archive with 1 entries (1 files):
- animals-1392879-supplementary.pdf
